# Supplementary material for: Prevalence of Dichelobacter nodosus and Ovine Footrot in German Sheep Flocks
Source: Animals (Basel). 2021 Apr 12;11(4):1102. doi: 10.3390/ani11041102 (PMC8069605; doi:10.3390/ani11041102)
Supplement: Supplementary file 1 [file animals-11-01102-s001.zip]

Archive with 4 entries (4 files):
- Figure S1.tiff
- Figure S2_Flock prevalence virulent benigne.tiff
- Table S1_Revised.docx
- Table S2_Revised.docx
